# Supplementary material for: Thermodynamic data of phenol adsorption on chemically modified activated carbons
Source: Data Brief. 2020 Feb 4;29:105240. doi: 10.1016/j.dib.2020.105240 (PMC7016222; doi:10.1016/j.dib.2020.105240)
Supplement: Multimedia component 1 [file mmc1.xml]

<?xml version="1.0" encoding="utf-8" standalone="no"?>
<data>
  <datasets>
    <author>jumoreno@uniandes.edu.co;jcmp1964@gmail.com</author>
    <type>0</type>
    <dataset>
      <value>4</value>
      <reason>Data will be made available on request</reason>
      <comments />
    </dataset>
  </datasets>
</data>
